# Supplementary material for: Exploring the Influence of Biochar-Supported Nano-Iron Oxide on Phosphorus Speciation Transformation and Bacterial Community Structure in Aerobic Pig Manure Composting Processes
Source: Microorganisms. 2024 Dec 14;12(12):2593. doi: 10.3390/microorganisms12122593 (PMC11677891; doi:10.3390/microorganisms12122593)
Supplement: Supplementary file 1 [file microorganisms-12-02593-s001.zip]

Archive with 1 entries (1 files):
- microorganisms-3335012-supplementary.pdf
